# Supplementary material for: Down-regulation of SLC14A1 in prostate cancer activates CDK1/CCNB1 and mTOR pathways and promotes tumor progression
Source: Sci Rep. 2024 Jun 28;14:14914. doi: 10.1038/s41598-024-66020-1 (PMC11213927; doi:10.1038/s41598-024-66020-1)
Supplement: Supplementary file 1 — Supplementary Information 1. [file 41598_2024_66020_MOESM1_ESM.xlsx]

## Sheet: Primers
SLC14A1	F: 5ʹ-ACTATGGTTAGAGTGGACAGCC-3ʹ;
	R: 5ʹ-ACGGGTTTGTCTTTAAGCTGG-3ʹ.
18S	F: 5ʹ-GCAATTATTCCCCATGAACG-3ʹ;
	R: 5ʹ-GGCCTCACTAAACCATCCAA-3ʹ.
CDK1	F: 5ʹ- GGATGTGCTTATGCAGGATTCC-3ʹ;
	R: 5ʹ- CATGTACTGACCAGGAGGGATAG-3ʹ.
CDK2	F: 5ʹ- CCAGGAGTTACTTCTATGCCTGA-3ʹ;
	R: 5ʹ- TTCATCCAGGGGAGGTACAAC-3ʹ.
CDK3	F: 5ʹ- CCAGCTCTTTCGTATCTTTCGT-3ʹ;
	R: 5ʹ- TTCCTGGTCCACTTAGGGAAG-3ʹ.
CDK4	F: 5ʹ- ATGGCTACCTCTCGATATGAGC-3ʹ;
	R: 5ʹ- CATTGGGGACTCTCACACTCT-3ʹ.
MYC	F: 5ʹ- GTCAAGAGGCGAACACACAAC-3ʹ;
	R: 5ʹ- TTGGACGGACAGGATGTATGC-3ʹ.
CCNA2	F: 5ʹ- GGATGGTAGTTTTGAGTCACCAC-3ʹ;
	R: 5ʹ- CACGAGGATAGCTCTCATACTGT-3ʹ.
CCNB1	F: 5ʹ- AATAAGGCGAAGATCAACATGGC-3ʹ;
	R: 5ʹ- TTTGTTACCAATGTCCCCAAGAG-3ʹ.
CCNB2	F: 5ʹ- TGCTCTGCAAAATCGAGGACA-3ʹ;
	R: 5ʹ- GCCAATCCACTAGGATGGCA-3ʹ.
CCNB3	F: 5ʹ- ATGAAGGCAGTATGCAAGAAGG-3ʹ;
	R: 5ʹ- CATCCACACGAGGTGAGTTGT-3ʹ.
CCNE1	F: 5ʹ- GCCAGCCTTGGGACAATAATG-3ʹ;
	R: 5ʹ- CTTGCACGTTGAGTTTGGGT-3ʹ.
CCNE2	F: 5ʹ- TCAAGACGAAGTAGCCGTTTAC-3ʹ;
	R: 5ʹ- TGACATCCTGGGTAGTTTTCCTC-3ʹ.
